# Supplementary material for: Effects of Exercise-Based Rehabilitation on Lumbar Degenerative Disc Disease: A Systematic Review
Source: Healthcare (Basel). 2025 Aug 7;13(15):1938. doi: 10.3390/healthcare13151938 (PMC12346320; doi:10.3390/healthcare13151938)
Supplement: Supplementary file 1 [file healthcare-13-01938-s001.zip]

Archive with 1 entries (1 files):
- healthcare-3782483-supplementary.pdf
